# Supplementary material for: High-density single nucleotide polymorphism markers analysis reveals the genetic diversity and population structure in tropical highland maize (Zea mays L.) inbred lines
Source: PLoS One. 2026 Jun 22;21(6):e0351845. doi: 10.1371/journal.pone.0351845 (PMC13286140; doi:10.1371/journal.pone.0351845)
Supplement: S1 File — (XLSX) [file pone.0351845.s001.xlsx]

## Sheet: Sheet1
OTU	AML1	AML10	AML11	AML12	AML13	AML14	AML15	AML16	AML17	AML18	AML19	AML2	AML20	AML21	AML22	AML23	AML24	AML25	AML26	AML27	AML28	AML29	AML3	AML30	AML31	AML32	AML33	AML34	AML35	AML36	AML37	AML38	AML39	AML4	AML40	AML41	AML42	AML43	AML44	AML45	AML46	AML47	AML48	AML49	AML5	AML50	AML51	AML52	AML53
AML1
AML10	0.450476
AML11	0.469576	0.433719
AML12	0.467628	0.434544	0.214722
AML13	0.466232	0.429005	0.214522	0.101928
AML14	0.456192	0.424624	0.46413	0.45083	0.446018
AML15	0.453798	0.424053	0.445199	0.440819	0.441678	0.241464
AML16	0.45306	0.428802	0.462648	0.45901	0.457973	0.434972	0.426682
AML17	0.455911	0.410397	0.453707	0.454983	0.453729	0.424257	0.418975	0.204522
AML18	0.448246	0.422644	0.456548	0.454427	0.451059	0.419899	0.414678	0.312206	0.333056
AML19	0.454259	0.428862	0.455069	0.458653	0.452735	0.427514	0.43037	0.329111	0.335986	0.211799
AML2	0.477039	0.422963	0.465957	0.46161	0.46518	0.460354	0.449021	0.454823	0.439784	0.455513	0.457612
AML20	0.449597	0.408444	0.444096	0.443345	0.445435	0.423675	0.421199	0.418603	0.416207	0.423116	0.429789	0.440747
AML21	0.468386	0.417428	0.448945	0.447482	0.444882	0.425304	0.428662	0.432793	0.426398	0.431744	0.443183	0.445045	0.43268
AML22	0.466188	0.437382	0.464443	0.467966	0.462662	0.444432	0.442892	0.43889	0.430709	0.440298	0.452789	0.458205	0.438837	0.438778
AML23	0.16214	0.444902	0.465293	0.46796	0.464246	0.455699	0.447319	0.45438	0.452876	0.443451	0.453171	0.480144	0.450801	0.467395	0.453722
AML24	0.207181	0.439614	0.451675	0.454636	0.45539	0.453038	0.446236	0.438002	0.437539	0.43818	0.440847	0.471371	0.440795	0.46102	0.445197	0.174218
AML25	0.335788	0.446449	0.473698	0.474558	0.474825	0.46069	0.458702	0.459071	0.450013	0.450472	0.457	0.481977	0.451205	0.465391	0.46325	0.309337	0.334214
AML26	0.353321	0.443171	0.469875	0.472009	0.472957	0.457084	0.453245	0.453671	0.449624	0.454616	0.459991	0.477932	0.454447	0.464641	0.462889	0.319252	0.30739	0.184189
AML27	0.47354	0.43795	0.462219	0.463702	0.459772	0.463709	0.457096	0.455576	0.453772	0.453086	0.466294	0.478013	0.462486	0.464245	0.466561	0.466645	0.454552	0.469006	0.46215
AML28	0.462121	0.416013	0.443765	0.446149	0.442103	0.412161	0.418387	0.429973	0.421646	0.431126	0.439067	0.446518	0.430847	0.434405	0.440589	0.463033	0.457571	0.452288	0.444892	0.457681
AML29	0.457924	0.465982	0.494831	0.490171	0.487377	0.461468	0.459127	0.474013	0.472948	0.470449	0.479151	0.479665	0.476882	0.48777	0.473003	0.434082	0.431881	0.458899	0.445619	0.484825	0.455229
AML3	0.450306	0.436466	0.458029	0.448834	0.449928	0.428116	0.435832	0.449159	0.438968	0.441195	0.450065	0.463504	0.440607	0.444975	0.454605	0.458174	0.445077	0.44651	0.448396	0.455549	0.431128	0.473031
AML30	0.464094	0.463322	0.491876	0.487472	0.482872	0.459259	0.455736	0.470554	0.468796	0.468808	0.474782	0.479923	0.475366	0.483817	0.469659	0.437664	0.433416	0.452723	0.438515	0.48134	0.451959	0.0416678	0.470565
AML31	0.463696	0.465697	0.492942	0.487898	0.483823	0.460998	0.457848	0.473669	0.470793	0.46998	0.476149	0.481007	0.477358	0.484812	0.472039	0.4388	0.434882	0.455444	0.439602	0.482842	0.453864	0.0431068	0.471376	0.0335972
AML32	0.426956	0.46498	0.475357	0.474996	0.478009	0.45692	0.46005	0.452455	0.446938	0.455669	0.467293	0.489974	0.461819	0.470066	0.461143	0.443895	0.414832	0.412726	0.420717	0.481052	0.453399	0.484465	0.456898	0.482722	0.484755
AML33	0.420669	0.471728	0.477959	0.475401	0.479938	0.46127	0.464472	0.458869	0.455809	0.458266	0.472988	0.491084	0.46223	0.474719	0.463384	0.437819	0.418523	0.406432	0.4255	0.482953	0.44999	0.486882	0.465696	0.484908	0.487525	0.0588155
AML34	0.388206	0.436597	0.460108	0.470741	0.466965	0.450147	0.449514	0.457492	0.451484	0.454032	0.468499	0.462896	0.455715	0.466076	0.460546	0.384792	0.407489	0.414775	0.415529	0.471269	0.455633	0.342167	0.443936	0.336579	0.338954	0.458757	0.464844
AML35	0.406768	0.460854	0.476421	0.481882	0.478333	0.460585	0.459831	0.475799	0.465466	0.47415	0.478042	0.482462	0.462398	0.47827	0.469109	0.403304	0.427446	0.415222	0.401312	0.48526	0.464284	0.338405	0.463988	0.331391	0.33094	0.473716	0.480898	0.222264
AML36	0.375446	0.425069	0.447576	0.450413	0.44829	0.408491	0.412649	0.439252	0.42695	0.432983	0.435853	0.458111	0.434365	0.443703	0.439142	0.392099	0.391176	0.397573	0.391513	0.455363	0.419914	0.385793	0.427953	0.375207	0.380823	0.438459	0.443959	0.275108	0.284528
AML37	0.419222	0.450415	0.46962	0.476555	0.473878	0.45137	0.441606	0.462695	0.451486	0.463317	0.460908	0.476157	0.463728	0.467529	0.46017	0.42083	0.418881	0.424564	0.415052	0.471275	0.455913	0.478711	0.454876	0.473134	0.474627	0.468818	0.473429	0.321434	0.363877	0.234931
AML38	0.414397	0.449981	0.457756	0.46805	0.463965	0.442295	0.439004	0.453568	0.450426	0.452971	0.460461	0.474308	0.459954	0.460367	0.459439	0.429825	0.419575	0.426814	0.411512	0.468254	0.456933	0.463263	0.445045	0.460275	0.463196	0.459676	0.465318	0.322206	0.37719	0.254896	0.159189
AML39	0.425497	0.457952	0.465614	0.476104	0.47024	0.457279	0.447735	0.467084	0.46284	0.466206	0.474485	0.486738	0.473594	0.470391	0.465434	0.43819	0.434396	0.443586	0.419705	0.476617	0.463361	0.463327	0.456801	0.458192	0.461139	0.474343	0.477813	0.335253	0.387403	0.264691	0.159711	0.0790138
AML4	0.457888	0.445333	0.465784	0.453793	0.455436	0.444796	0.457593	0.466857	0.457885	0.457968	0.461968	0.476586	0.455035	0.462974	0.468024	0.456873	0.445308	0.456708	0.450446	0.469868	0.445925	0.488566	0.138591	0.489429	0.489032	0.466761	0.476854	0.450575	0.465272	0.433232	0.454379	0.452833	0.459692
AML40	0.425056	0.452465	0.463733	0.471538	0.469718	0.453028	0.445377	0.454586	0.45207	0.455563	0.461202	0.486609	0.465533	0.458964	0.457489	0.431312	0.422295	0.429764	0.423064	0.470429	0.459368	0.467831	0.455098	0.466487	0.468842	0.463646	0.467311	0.334036	0.37494	0.259877	0.141431	0.0935841	0.0919702	0.455821
AML41	0.455244	0.447743	0.455315	0.459353	0.456358	0.432108	0.427591	0.441419	0.446793	0.444573	0.455568	0.466121	0.459075	0.466928	0.453291	0.439845	0.436616	0.429039	0.419462	0.464887	0.436333	0.475491	0.438103	0.4694	0.472563	0.433725	0.433359	0.454471	0.465124	0.42783	0.448661	0.444706	0.449825	0.447277	0.447948
AML42	0.462681	0.45189	0.468729	0.462512	0.46402	0.457476	0.4554	0.453707	0.457217	0.448778	0.457573	0.470509	0.448134	0.463588	0.466174	0.466919	0.460912	0.464593	0.463894	0.478435	0.450969	0.494991	0.45313	0.490938	0.493369	0.473496	0.469334	0.46655	0.47895	0.445911	0.475308	0.475662	0.488573	0.460602	0.47922	0.444387
AML43	0.425283	0.450826	0.481574	0.479813	0.477945	0.452691	0.44787	0.456628	0.456527	0.459001	0.463036	0.482837	0.458418	0.468501	0.474088	0.44679	0.445987	0.459165	0.452662	0.471346	0.456207	0.472135	0.455334	0.469254	0.471472	0.479557	0.483955	0.40659	0.412013	0.36463	0.33605	0.34194	0.344893	0.472566	0.341326	0.44948	0.476001
AML44	0.401559	0.473125	0.48491	0.477963	0.478533	0.466292	0.457548	0.468666	0.4632	0.472811	0.476022	0.490465	0.469525	0.47757	0.471452	0.399947	0.41434	0.453899	0.459338	0.482532	0.466266	0.504818	0.461968	0.5037	0.502814	0.38512	0.389864	0.470247	0.471068	0.439614	0.454903	0.442372	0.457463	0.478157	0.452658	0.479078	0.466498	0.45716
AML45	0.408471	0.47	0.482593	0.474346	0.475289	0.463071	0.454995	0.471647	0.467959	0.469673	0.473964	0.490009	0.468963	0.479424	0.466333	0.395196	0.401731	0.447911	0.438929	0.480361	0.460916	0.496401	0.460086	0.492059	0.492344	0.394705	0.394664	0.463811	0.469835	0.4337	0.44936	0.433047	0.441789	0.475846	0.449041	0.46599	0.467083	0.454615	0.091775
AML46	0.418753	0.477523	0.491519	0.483836	0.484182	0.469685	0.463244	0.479859	0.472378	0.478484	0.48136	0.49439	0.475997	0.482448	0.473861	0.410598	0.424791	0.451631	0.45121	0.488675	0.469626	0.503346	0.464423	0.500085	0.502449	0.397779	0.399236	0.47367	0.471535	0.440584	0.452938	0.43827	0.449448	0.477877	0.453897	0.474646	0.471642	0.457065	0.0935991	0.0854319
AML47	0.401974	0.409283	0.428245	0.423677	0.421621	0.413782	0.405275	0.420528	0.415052	0.410293	0.421939	0.44096	0.421747	0.423172	0.432899	0.406557	0.396461	0.416238	0.413845	0.439473	0.411714	0.39537	0.413292	0.393037	0.394404	0.442189	0.448484	0.384474	0.389709	0.352386	0.390865	0.390689	0.405893	0.426615	0.399006	0.417039	0.428937	0.39728	0.443995	0.444573	0.447006
AML48	0.403829	0.459157	0.470965	0.468272	0.466499	0.450215	0.448081	0.458062	0.458638	0.45801	0.464119	0.473938	0.459749	0.466583	0.476184	0.424848	0.418808	0.450804	0.443102	0.483172	0.456751	0.418032	0.435075	0.418731	0.418613	0.478283	0.483315	0.385587	0.417556	0.349476	0.388469	0.398242	0.405841	0.44812	0.414069	0.444089	0.462868	0.404064	0.466579	0.464028	0.465981	0.28102
AML49	0.413498	0.467034	0.475731	0.478411	0.47769	0.454302	0.454711	0.469017	0.466735	0.46988	0.475789	0.485666	0.462545	0.480169	0.475875	0.425718	0.412247	0.441619	0.426835	0.484449	0.46975	0.436273	0.460584	0.440363	0.439509	0.487266	0.490948	0.408941	0.422093	0.37207	0.392548	0.386335	0.39267	0.454397	0.396089	0.458077	0.47553	0.419794	0.467536	0.456935	0.463932	0.347526	0.298902
AML5	0.459194	0.440428	0.468887	0.457326	0.454939	0.436005	0.444766	0.457405	0.447335	0.455211	0.469585	0.472069	0.457573	0.459788	0.453516	0.466916	0.461028	0.470184	0.458582	0.475142	0.448177	0.465241	0.345191	0.464083	0.463994	0.462256	0.467682	0.466655	0.482959	0.441169	0.473667	0.455906	0.465181	0.347555	0.470299	0.46169	0.464064	0.463504	0.462228	0.469884	0.472298	0.419632	0.461613	0.460742
AML50	0.42031	0.465137	0.474626	0.476708	0.478031	0.461335	0.453924	0.465301	0.461483	0.46765	0.474016	0.472218	0.465005	0.475799	0.4696	0.416689	0.408719	0.435094	0.419826	0.475993	0.464139	0.439763	0.45658	0.443302	0.442069	0.482613	0.488017	0.414035	0.426777	0.3918	0.379639	0.387188	0.388206	0.452117	0.388327	0.457367	0.475238	0.410462	0.459382	0.449809	0.454789	0.343966	0.287155	0.259206	0.472792
AML51	0.455851	0.457945	0.469217	0.471988	0.472596	0.441848	0.453753	0.464907	0.458947	0.464603	0.461115	0.494155	0.461236	0.490727	0.456886	0.446758	0.442145	0.449004	0.441465	0.475038	0.449555	0.453785	0.439759	0.45039	0.450779	0.473665	0.475137	0.461165	0.469108	0.424404	0.4634	0.458768	0.470068	0.459328	0.461899	0.452656	0.491976	0.463519	0.483105	0.467895	0.48114	0.436665	0.46445	0.453669	0.456265	0.47133
AML52	0.473505	0.457104	0.472401	0.465301	0.463735	0.4674	0.454272	0.471389	0.464585	0.460132	0.469389	0.480118	0.468683	0.467762	0.474648	0.467351	0.453711	0.465527	0.469758	0.477266	0.45909	0.454172	0.467399	0.450823	0.453004	0.485379	0.490056	0.458524	0.449828	0.437336	0.458437	0.456313	0.467602	0.481741	0.456623	0.47248	0.472224	0.459451	0.490464	0.48953	0.492	0.149237	0.444649	0.437425	0.464449	0.437476	0.480148
AML53	0.374849	0.42271	0.438777	0.434558	0.435071	0.420096	0.411687	0.415215	0.413283	0.418728	0.426161	0.451586	0.426866	0.430201	0.432359	0.378117	0.372121	0.37108	0.365811	0.439292	0.410938	0.440194	0.416989	0.437061	0.439062	0.258438	0.256552	0.413288	0.425961	0.383525	0.413116	0.411735	0.428686	0.432993	0.414457	0.384071	0.433336	0.43079	0.413164	0.419271	0.422454	0.384926	0.437271	0.442347	0.43569	0.446992	0.4194	0.438208
AML54	0.457159	0.464182	0.476642	0.472392	0.471941	0.470601	0.468539	0.470691	0.462892	0.468475	0.469052	0.48791	0.467081	0.477448	0.473129	0.453966	0.44932	0.44185	0.435972	0.484588	0.457982	0.468994	0.456193	0.467142	0.46771	0.464769	0.470447	0.474338	0.469873	0.437774	0.452925	0.444882	0.448588	0.466214	0.44348	0.450896	0.47175	0.446014	0.477088	0.469266	0.472387	0.401504	0.450715	0.462205	0.465309	0.461292	0.464941	0.442575	0.438475
AML55	0.479048	0.455881	0.457334	0.459454	0.454803	0.456637	0.450087	0.460972	0.452503	0.458253	0.468059	0.46915	0.464219	0.459353	0.471601	0.475803	0.461702	0.471531	0.477052	0.485076	0.450852	0.481581	0.44439	0.477358	0.478814	0.470393	0.475592	0.46354	0.482683	0.45332	0.48192	0.474271	0.486006	0.458461	0.476714	0.452105	0.442779	0.478683	0.493413	0.490567	0.495816	0.427792	0.463825	0.476252	0.451928	0.47252	0.489339	0.471831	0.438484
AML56	0.480755	0.454229	0.462457	0.465762	0.45962	0.45911	0.451179	0.460982	0.456629	0.461361	0.467651	0.475419	0.470223	0.457659	0.477068	0.480472	0.464984	0.473831	0.473003	0.485497	0.458771	0.479565	0.450838	0.475554	0.476642	0.475932	0.480855	0.458248	0.478213	0.450497	0.474884	0.471326	0.482684	0.462947	0.474015	0.452558	0.444091	0.473219	0.486776	0.489654	0.492357	0.429826	0.461871	0.47054	0.457267	0.472976	0.486551	0.478899	0.441908
AML57	0.468442	0.436864	0.478369	0.470996	0.466896	0.448768	0.446614	0.375791	0.380795	0.308733	0.273924	0.477883	0.438263	0.455269	0.465741	0.46551	0.454155	0.457859	0.462657	0.471056	0.433306	0.489937	0.463135	0.484948	0.486814	0.478052	0.481431	0.471895	0.487257	0.447389	0.472304	0.472195	0.482942	0.481374	0.478726	0.466427	0.484657	0.484894	0.482517	0.476396	0.484003	0.447275	0.481544	0.483581	0.482506	0.488174	0.449933	0.491851	0.435401
AML59	0.458178	0.432512	0.456011	0.452995	0.455317	0.426328	0.41738	0.403306	0.399817	0.297513	0.303899	0.462668	0.43485	0.445274	0.461768	0.450888	0.451	0.459527	0.456214	0.468967	0.42566	0.477579	0.457533	0.475289	0.47567	0.46502	0.471735	0.456968	0.46526	0.4267	0.45885	0.449644	0.464759	0.467138	0.452847	0.440086	0.458273	0.458826	0.464609	0.466894	0.470388	0.423818	0.467539	0.470165	0.461583	0.466117	0.442364	0.469673	0.419896
AML6	0.437587	0.43641	0.445758	0.452423	0.444358	0.441986	0.445091	0.44226	0.436168	0.449295	0.452543	0.469753	0.44268	0.448394	0.44056	0.440519	0.435293	0.43974	0.44672	0.457236	0.439307	0.465525	0.364434	0.464256	0.464992	0.442824	0.449841	0.446397	0.461675	0.419348	0.451248	0.445095	0.455146	0.386717	0.452359	0.448497	0.461037	0.449065	0.443825	0.444871	0.453843	0.412066	0.446989	0.458493	0.38926	0.460583	0.454679	0.46019	0.397207
AML60	0.454614	0.44586	0.466396	0.46998	0.471099	0.459623	0.460237	0.459241	0.457036	0.456174	0.470562	0.483874	0.445947	0.474921	0.471709	0.463774	0.452984	0.459301	0.464417	0.475649	0.445026	0.476553	0.459025	0.47355	0.47405	0.456912	0.457985	0.453727	0.458896	0.434179	0.462212	0.455785	0.46364	0.473324	0.463864	0.444088	0.479561	0.46064	0.477502	0.47485	0.487045	0.436248	0.467983	0.479071	0.467131	0.486793	0.451234	0.484284	0.409643
AML61	0.449885	0.451839	0.467345	0.463817	0.46529	0.452987	0.439619	0.43961	0.429383	0.445876	0.458849	0.475579	0.454687	0.457242	0.467568	0.452333	0.438247	0.447248	0.437454	0.481801	0.452221	0.486552	0.450015	0.485597	0.488129	0.466201	0.472798	0.395652	0.435258	0.366705	0.340383	0.322886	0.346643	0.469339	0.333008	0.454172	0.473247	0.426847	0.471723	0.478313	0.483466	0.424435	0.446891	0.446197	0.471221	0.435306	0.444169	0.479444	0.421291
AML62	0.390518	0.449201	0.467142	0.470974	0.460957	0.444815	0.455712	0.454801	0.450654	0.44609	0.461208	0.477225	0.466634	0.463207	0.455253	0.394053	0.401984	0.42185	0.414179	0.477006	0.456012	0.471802	0.454502	0.466735	0.469462	0.465893	0.469533	0.383068	0.396046	0.28857	0.298854	0.300568	0.305573	0.452915	0.305122	0.439005	0.474478	0.378735	0.437198	0.435307	0.44591	0.398043	0.398038	0.378461	0.460841	0.384374	0.445235	0.471767	0.414329
AML63	0.439507	0.462867	0.476969	0.482085	0.477915	0.442397	0.441384	0.451557	0.446875	0.460106	0.469405	0.474893	0.453721	0.4652	0.469044	0.437799	0.438076	0.449493	0.447244	0.493808	0.454292	0.487888	0.464754	0.484921	0.48685	0.470011	0.472942	0.363157	0.386028	0.319513	0.277745	0.289978	0.308756	0.465286	0.293668	0.453507	0.479945	0.385191	0.455598	0.455935	0.455623	0.409041	0.414496	0.415515	0.480643	0.405944	0.460143	0.474322	0.420722
AML64	0.441357	0.450003	0.466553	0.471828	0.470112	0.437681	0.436034	0.45429	0.443754	0.445482	0.45108	0.478317	0.446796	0.462404	0.470763	0.43329	0.437366	0.447028	0.435789	0.48349	0.438632	0.486731	0.456726	0.48378	0.488345	0.46545	0.465393	0.380123	0.406464	0.350058	0.310676	0.311942	0.32244	0.46431	0.322042	0.450095	0.464388	0.416019	0.46116	0.457679	0.460964	0.419586	0.431997	0.428616	0.474779	0.426774	0.472886	0.479568	0.408245
AML65	0.44539	0.454316	0.482612	0.486276	0.485619	0.446886	0.439545	0.458513	0.449697	0.454736	0.458583	0.472657	0.462684	0.473036	0.466825	0.442001	0.441316	0.452553	0.450241	0.477788	0.452205	0.492072	0.463457	0.490817	0.492966	0.465801	0.470003	0.381326	0.420693	0.340074	0.30405	0.317501	0.332713	0.459324	0.328659	0.451112	0.471925	0.419016	0.462746	0.4669	0.471049	0.413996	0.438543	0.439514	0.479517	0.432634	0.45117	0.470282	0.41986
AML66	0.479026	0.465985	0.471602	0.468182	0.462563	0.453493	0.464344	0.464203	0.464659	0.469357	0.472254	0.50258	0.46334	0.486287	0.466021	0.470876	0.454291	0.473246	0.45972	0.46229	0.47329	0.475826	0.438267	0.472405	0.475063	0.469946	0.471634	0.458376	0.468478	0.440159	0.470875	0.460851	0.472549	0.438035	0.475131	0.441829	0.479927	0.457351	0.479799	0.473457	0.482028	0.420818	0.469597	0.472839	0.439239	0.48034	0.383624	0.463092	0.430148
AML67	0.381224	0.437264	0.463239	0.460147	0.458424	0.441371	0.426468	0.447786	0.441434	0.447986	0.452889	0.472235	0.439287	0.466866	0.466493	0.36691	0.384565	0.400616	0.414139	0.468484	0.449812	0.448828	0.444995	0.446502	0.446771	0.465862	0.467493	0.399199	0.418915	0.403217	0.437544	0.443238	0.456369	0.470521	0.451627	0.432441	0.471768	0.455638	0.475576	0.473046	0.480846	0.412314	0.430744	0.44755	0.470513	0.443317	0.434325	0.472665	0.405969
AML68	0.439006	0.476613	0.48001	0.482203	0.475856	0.458864	0.470779	0.470182	0.47831	0.479559	0.482892	0.501091	0.472125	0.497801	0.475794	0.446079	0.450928	0.437853	0.440283	0.478279	0.474026	0.421816	0.4458	0.421791	0.419592	0.463471	0.471684	0.430395	0.435874	0.463568	0.486997	0.472984	0.479429	0.456635	0.477596	0.46485	0.494244	0.468121	0.476072	0.475018	0.482126	0.426182	0.476677	0.485044	0.458697	0.487355	0.410638	0.469992	0.434046
AML69	0.437695	0.469045	0.484303	0.478351	0.47488	0.46241	0.474371	0.469628	0.46826	0.466047	0.467584	0.509886	0.470418	0.49208	0.454283	0.42579	0.443742	0.46119	0.455299	0.481067	0.479035	0.45906	0.453521	0.457312	0.458732	0.484265	0.488523	0.411215	0.433276	0.390347	0.40715	0.427279	0.430574	0.467448	0.438337	0.457081	0.491772	0.42212	0.452678	0.45384	0.466606	0.408876	0.413302	0.440479	0.460934	0.424505	0.377436	0.472235	0.427581
AML7	0.466721	0.407857	0.450458	0.446298	0.443593	0.445847	0.43163	0.444398	0.429209	0.437216	0.437991	0.42266	0.430495	0.436963	0.427749	0.461003	0.453381	0.463338	0.455864	0.466584	0.443328	0.477899	0.450521	0.474787	0.476495	0.475291	0.480014	0.459936	0.472214	0.439994	0.466717	0.458909	0.466488	0.459182	0.46201	0.44812	0.464087	0.468099	0.477111	0.476675	0.484518	0.424132	0.471088	0.471608	0.46646	0.467811	0.487614	0.462764	0.434181
AML70	0.444602	0.480343	0.490881	0.486364	0.483753	0.474839	0.485691	0.479511	0.477507	0.479418	0.47642	0.516144	0.479539	0.50156	0.466494	0.436471	0.454126	0.469048	0.462567	0.488495	0.489203	0.467099	0.464449	0.467337	0.467737	0.493055	0.498459	0.423948	0.44109	0.402686	0.417373	0.441673	0.444846	0.476473	0.449355	0.467395	0.499474	0.435088	0.458906	0.465182	0.476211	0.414248	0.423201	0.449448	0.467976	0.433395	0.388847	0.480353	0.435028
AML71	0.46335	0.463582	0.48307	0.474665	0.469367	0.462864	0.46316	0.453528	0.452969	0.469784	0.47479	0.485876	0.463735	0.475678	0.467971	0.463584	0.455102	0.473181	0.467504	0.471663	0.470329	0.468809	0.444588	0.467414	0.466822	0.459981	0.469638	0.458703	0.470874	0.449691	0.473804	0.464456	0.475988	0.456786	0.473973	0.444398	0.478121	0.449699	0.457184	0.454009	0.460233	0.426935	0.477344	0.47906	0.461478	0.482727	0.427762	0.469945	0.43075
AML72	0.466323	0.467571	0.481281	0.477213	0.468671	0.466456	0.46994	0.458284	0.4585	0.472936	0.476905	0.491537	0.46412	0.478274	0.472737	0.464103	0.458423	0.472305	0.469623	0.476154	0.471718	0.471729	0.447513	0.46871	0.468627	0.463269	0.471546	0.459444	0.469285	0.449549	0.47317	0.468255	0.476931	0.458309	0.475675	0.44767	0.480737	0.455729	0.460699	0.460557	0.465629	0.431267	0.477752	0.477545	0.468983	0.481494	0.427491	0.471633	0.430289
AML73	0.45559	0.440006	0.469848	0.463032	0.463658	0.442774	0.427577	0.432564	0.429572	0.438579	0.448514	0.467433	0.437475	0.457148	0.467271	0.462809	0.446367	0.45696	0.45912	0.470507	0.437341	0.484438	0.443893	0.483877	0.483868	0.471654	0.470276	0.461031	0.479798	0.435457	0.456283	0.451899	0.464012	0.460386	0.452204	0.44123	0.465021	0.473354	0.475977	0.479821	0.483446	0.427251	0.466079	0.461978	0.455728	0.476324	0.427879	0.478799	0.420064
AML74	0.4164	0.471087	0.483543	0.476988	0.47326	0.450436	0.465412	0.463086	0.465671	0.473341	0.463913	0.49404	0.475456	0.484885	0.486814	0.440844	0.443466	0.451262	0.450405	0.474113	0.482983	0.472351	0.442368	0.470813	0.471291	0.456528	0.467466	0.407646	0.432794	0.350197	0.335242	0.335953	0.34535	0.449208	0.349406	0.456364	0.480917	0.372606	0.44523	0.447731	0.453378	0.402286	0.406701	0.416642	0.4627	0.425435	0.387858	0.458822	0.410878
AML75	0.43413	0.465977	0.493191	0.485859	0.481916	0.453347	0.461869	0.460764	0.462772	0.47496	0.470999	0.502167	0.467655	0.487269	0.474101	0.444105	0.447721	0.472321	0.465609	0.477089	0.481423	0.475699	0.443391	0.472464	0.474672	0.472773	0.483171	0.407134	0.421111	0.343823	0.307815	0.319942	0.31777	0.458719	0.316087	0.463107	0.49052	0.300657	0.439333	0.440804	0.445411	0.403896	0.384503	0.400705	0.465053	0.392692	0.439604	0.473049	0.422222
AML76	0.442485	0.481691	0.475463	0.482402	0.479282	0.466043	0.474777	0.474039	0.478011	0.478025	0.468703	0.501608	0.479133	0.493646	0.467942	0.433226	0.440994	0.454606	0.449025	0.479878	0.480227	0.464248	0.446461	0.463667	0.461956	0.484639	0.495278	0.422008	0.425213	0.388234	0.382795	0.38176	0.381129	0.440447	0.379372	0.447455	0.494772	0.38997	0.47175	0.463476	0.474962	0.418104	0.439935	0.44943	0.464524	0.42385	0.381594	0.473912	0.43753
AML77	0.467053	0.450932	0.470364	0.459798	0.460003	0.45045	0.436455	0.454321	0.446172	0.453127	0.460391	0.469067	0.452778	0.462196	0.460484	0.466818	0.460861	0.470045	0.473586	0.479729	0.450788	0.484733	0.45264	0.484664	0.485128	0.480917	0.485772	0.46443	0.481397	0.431344	0.459857	0.454378	0.462271	0.460064	0.460904	0.461264	0.477102	0.479767	0.468197	0.473418	0.475557	0.43149	0.449813	0.472947	0.462808	0.46379	0.459179	0.481643	0.440259
AML78	0.465011	0.450308	0.467608	0.467223	0.464556	0.439439	0.435759	0.459094	0.450137	0.453892	0.45719	0.468317	0.445204	0.458611	0.467746	0.478582	0.457447	0.463964	0.465527	0.477777	0.447008	0.483447	0.443597	0.485684	0.482331	0.466368	0.473176	0.461499	0.483808	0.44418	0.469396	0.465972	0.473175	0.454561	0.469703	0.455238	0.480856	0.474281	0.471364	0.471664	0.476523	0.435636	0.455812	0.459809	0.463696	0.468907	0.453792	0.487891	0.431216
AML79	0.455015	0.455312	0.479751	0.480289	0.471846	0.46057	0.455607	0.461653	0.466318	0.466208	0.478827	0.480179	0.464072	0.478113	0.482123	0.465248	0.457673	0.469412	0.463177	0.478035	0.44268	0.494412	0.473767	0.496004	0.49694	0.478126	0.475696	0.468434	0.481065	0.442153	0.457479	0.446919	0.462621	0.488314	0.459544	0.464361	0.483972	0.470313	0.451477	0.458571	0.462684	0.436669	0.471227	0.474114	0.480288	0.476585	0.45812	0.492498	0.425358
AML8	0.464045	0.432741	0.452404	0.451104	0.452928	0.438212	0.429242	0.426195	0.422887	0.433591	0.4238	0.447246	0.444669	0.43457	0.45569	0.455829	0.451391	0.469697	0.463769	0.457861	0.433158	0.482712	0.45437	0.481448	0.481124	0.463467	0.465568	0.459373	0.476657	0.436318	0.468678	0.462681	0.474007	0.456314	0.464763	0.4639	0.454711	0.475982	0.475175	0.470034	0.480077	0.429931	0.470899	0.482169	0.459848	0.469076	0.480423	0.466268	0.426525
AML80	0.460013	0.45868	0.488279	0.475728	0.47711	0.449238	0.442944	0.458632	0.456077	0.45806	0.464455	0.477362	0.452969	0.465736	0.481876	0.472775	0.456502	0.466181	0.468136	0.485472	0.456097	0.498699	0.465171	0.49841	0.497446	0.461767	0.468875	0.475769	0.48338	0.4443	0.477663	0.474567	0.48309	0.464718	0.480948	0.463014	0.475205	0.483019	0.461208	0.472429	0.473267	0.443903	0.463272	0.478094	0.468006	0.469043	0.445032	0.499483	0.434066
AML81	0.408494	0.399051	0.423544	0.423662	0.420939	0.388476	0.376729	0.403585	0.395879	0.403026	0.415908	0.427331	0.398748	0.417606	0.420458	0.403543	0.392117	0.409093	0.403727	0.429557	0.390326	0.434433	0.402861	0.43339	0.434163	0.427467	0.432203	0.369735	0.397613	0.335608	0.343589	0.348062	0.36674	0.407388	0.355735	0.394077	0.422672	0.401255	0.423375	0.425403	0.433482	0.357588	0.398656	0.407395	0.416003	0.401543	0.387101	0.43329	0.362938
AML82	0.418239	0.443339	0.475432	0.473235	0.472627	0.446701	0.444057	0.463438	0.458383	0.462702	0.470182	0.477593	0.450564	0.469195	0.463461	0.403954	0.394688	0.409707	0.403017	0.478841	0.455222	0.455151	0.442589	0.448803	0.452763	0.451382	0.454472	0.343559	0.377827	0.320488	0.353914	0.351599	0.369286	0.450378	0.365241	0.450182	0.466186	0.428835	0.470438	0.463812	0.473655	0.423209	0.437672	0.435162	0.465821	0.445657	0.443867	0.475167	0.417017
AML83	0.463284	0.47562	0.47317	0.471551	0.465692	0.452064	0.462712	0.46869	0.460396	0.465725	0.465779	0.497042	0.462058	0.486141	0.448955	0.439178	0.433524	0.460678	0.445696	0.468687	0.472094	0.458393	0.45637	0.453778	0.456488	0.476572	0.477865	0.452359	0.461297	0.433871	0.458976	0.448375	0.456836	0.463391	0.45907	0.441064	0.484004	0.449586	0.47252	0.456568	0.467183	0.423462	0.472842	0.470475	0.453227	0.466077	0.396805	0.466239	0.435361
AML84	0.42626	0.432341	0.441372	0.437466	0.435179	0.416005	0.428355	0.434175	0.429553	0.43449	0.434862	0.465811	0.431457	0.453775	0.415491	0.409577	0.397009	0.430431	0.415058	0.438436	0.436569	0.437029	0.421815	0.430457	0.43431	0.444901	0.448845	0.420804	0.434543	0.399872	0.430952	0.417481	0.431231	0.424668	0.430932	0.408351	0.455242	0.425664	0.44865	0.43197	0.44593	0.383056	0.437734	0.44168	0.41957	0.442352	0.371004	0.437052	0.392004
AML85	0.443557	0.462169	0.472702	0.471135	0.469067	0.452954	0.455871	0.459891	0.456933	0.458512	0.465733	0.481526	0.456926	0.484917	0.483504	0.447723	0.44314	0.469794	0.457205	0.473344	0.463278	0.474227	0.447934	0.467627	0.472212	0.463435	0.465815	0.462008	0.472707	0.438685	0.472806	0.459572	0.468043	0.464503	0.472064	0.446449	0.479175	0.439529	0.461458	0.450001	0.457629	0.423916	0.465988	0.463366	0.453827	0.471712	0.433324	0.471122	0.433959
AML86	0.451072	0.467469	0.463644	0.475336	0.468116	0.457036	0.463281	0.464985	0.460867	0.473977	0.472126	0.495682	0.470575	0.490255	0.469726	0.443536	0.442414	0.45469	0.441855	0.485065	0.471289	0.472378	0.447291	0.46866	0.470811	0.463282	0.468664	0.376721	0.397438	0.348727	0.320981	0.323752	0.341683	0.444475	0.328419	0.44859	0.493277	0.407643	0.445309	0.435344	0.440538	0.4105	0.450022	0.441017	0.46282	0.438794	0.38591	0.467538	0.411062
AML87	0.463512	0.477978	0.476098	0.473187	0.471493	0.4595	0.475295	0.465648	0.470081	0.472878	0.467145	0.499798	0.481259	0.493039	0.460064	0.455255	0.450248	0.460436	0.445318	0.479281	0.473972	0.472951	0.446386	0.467753	0.470652	0.474706	0.479539	0.396731	0.424274	0.349947	0.340033	0.332841	0.344162	0.458681	0.347485	0.44926	0.496674	0.401538	0.450913	0.438311	0.447141	0.407281	0.426619	0.447529	0.458436	0.415414	0.390469	0.465885	0.43046
AML88	0.438451	0.460273	0.462011	0.452012	0.447685	0.449471	0.465701	0.463669	0.466463	0.46992	0.473551	0.502927	0.477617	0.467992	0.464846	0.430585	0.434677	0.451441	0.443412	0.470804	0.468057	0.469274	0.445032	0.467821	0.468352	0.45511	0.461733	0.467747	0.466063	0.435448	0.46598	0.452338	0.458909	0.45762	0.456706	0.445842	0.476186	0.443011	0.476933	0.472591	0.478097	0.425668	0.456673	0.463217	0.449193	0.467925	0.398814	0.473472	0.410322
AML89	0.461139	0.46158	0.47824	0.468141	0.466997	0.460166	0.453687	0.453422	0.454349	0.46811	0.47008	0.487738	0.465625	0.483331	0.481234	0.457818	0.445056	0.461649	0.448462	0.475581	0.462892	0.463323	0.455137	0.456954	0.457339	0.47791	0.480486	0.454429	0.466595	0.418698	0.448549	0.447094	0.448466	0.467551	0.463257	0.439253	0.478229	0.44564	0.47167	0.472845	0.478792	0.427267	0.45184	0.451157	0.457658	0.453287	0.438339	0.477942	0.43098
AML9	0.455418	0.427436	0.452544	0.450987	0.445057	0.438054	0.424521	0.426881	0.431807	0.433416	0.453532	0.447564	0.436815	0.43671	0.446474	0.454559	0.448859	0.458655	0.443581	0.455911	0.437229	0.473001	0.436293	0.470611	0.471003	0.471818	0.474429	0.458985	0.4698	0.43652	0.46224	0.449281	0.461838	0.455271	0.462289	0.4488	0.456726	0.451229	0.470642	0.465114	0.465912	0.415159	0.448975	0.455338	0.442109	0.455345	0.459987	0.463647	0.430668
AML90	0.462968	0.444178	0.465049	0.467652	0.463545	0.434498	0.435632	0.450871	0.437829	0.44977	0.453123	0.473758	0.446702	0.465651	0.473049	0.456097	0.448901	0.43293	0.440652	0.464052	0.435227	0.472893	0.451168	0.468424	0.47049	0.43928	0.442091	0.447637	0.448103	0.409194	0.437082	0.442387	0.457626	0.464638	0.44441	0.423826	0.45687	0.4475	0.466576	0.467997	0.471486	0.412234	0.466253	0.467895	0.458876	0.465597	0.465051	0.451132	0.397272
AML91	0.436656	0.409439	0.450522	0.447122	0.444284	0.430236	0.42426	0.432643	0.428107	0.438549	0.436505	0.452728	0.426454	0.435979	0.458965	0.435404	0.418961	0.442834	0.425987	0.435248	0.429566	0.463552	0.435306	0.454178	0.456468	0.460019	0.461972	0.431287	0.445661	0.400671	0.442927	0.437934	0.445113	0.441087	0.444068	0.441012	0.438081	0.441443	0.458919	0.457183	0.466148	0.393736	0.44462	0.441532	0.439192	0.447335	0.458587	0.444435	0.40414
AML92	0.456313	0.435833	0.447828	0.44468	0.44383	0.440343	0.431364	0.447798	0.441313	0.449907	0.452621	0.463668	0.452135	0.446974	0.471283	0.453969	0.445544	0.451752	0.45218	0.469801	0.433491	0.463937	0.444748	0.454601	0.459984	0.466051	0.470295	0.445439	0.461688	0.422733	0.460364	0.455248	0.464006	0.467381	0.459205	0.437788	0.454766	0.465503	0.469397	0.465081	0.473439	0.421104	0.459034	0.464086	0.449256	0.461099	0.483384	0.464459	0.426369
AML93	0.452338	0.425884	0.454025	0.450103	0.451408	0.448036	0.441286	0.450639	0.443462	0.445923	0.455863	0.467579	0.444697	0.441867	0.465471	0.452984	0.441845	0.458049	0.445596	0.456812	0.448633	0.479557	0.445074	0.474764	0.479375	0.476263	0.480618	0.447821	0.458943	0.420866	0.456285	0.450223	0.460367	0.456988	0.457778	0.448715	0.461604	0.456884	0.472117	0.475395	0.478795	0.414399	0.452947	0.462581	0.462	0.470135	0.467886	0.458607	0.418014
AML94	0.461983	0.440474	0.45464	0.461134	0.459122	0.449021	0.442023	0.458599	0.450258	0.463169	0.462594	0.47621	0.466014	0.456265	0.474247	0.454771	0.446566	0.458367	0.453088	0.468771	0.441688	0.477905	0.454288	0.474298	0.477272	0.462274	0.468052	0.454086	0.475734	0.43287	0.464661	0.461619	0.47028	0.471262	0.465286	0.44173	0.453013	0.465667	0.47628	0.474732	0.481729	0.420228	0.448948	0.473395	0.463603	0.473924	0.469417	0.4646	0.424885
[truncated: 44 more columns]
